# Supplementary material for: Multiple Head Rotations Result in Persistent Gait Alterations in Piglets
Source: Biomedicines. 2022 Nov 19;10(11):2976. doi: 10.3390/biomedicines10112976 (PMC9687234; doi:10.3390/biomedicines10112976)
Supplement: Supplementary file 1 [file biomedicines-10-02976-s001.zip]

Archive with 1 entries (1 files):
- biomedicines-1993954-supplementary.pdf
